# Supplementary material for: Whole exome sequencing reveals novel risk genes of pituitary neuroendocrine tumors
Source: PLoS One. 2022 Aug 26;17(8):e0265306. doi: 10.1371/journal.pone.0265306 (PMC9417189; doi:10.1371/journal.pone.0265306)
Supplement: S1 File — (ZIP) [file pone.0265306.s002.zip]

Archive with 3 entries (3 files):
- PN02 TBX19.tif
- PN10 NR5A1.tif
- PN14 PIT1.tif
